# Supplementary material for: Alcohol and Tea Consumption in Relation to Liver Cancer Risk by Diabetes Status: A Prospective Cohort Study of 0.5 Million Chinese Adults
Source: Nutrients. 2025 Sep 4;17(17):2870. doi: 10.3390/nu17172870 (PMC12430480; doi:10.3390/nu17172870)
Supplement: Supplementary file 1 [file nutrients-17-02870-s001.zip]

Archive with 1 entries (1 files):
- nutrients-3831420-supplementary.pdf
